# Supplementary material for: Association of hyperhomocysteinemia and chronic kidney disease in the general population: a systematic review and meta-analysis
Source: BMC Nephrol. 2023 Aug 23;24:247. doi: 10.1186/s12882-023-03295-y (PMC10463317; doi:10.1186/s12882-023-03295-y)
Supplement: Supplementary file 1 — Supplementary Material 1 [file 12882_2023_3295_MOESM1_ESM.xlsx]

## Sheet: Sheet1
Raw data extracted from 11 references
study	year	or	lr	ur	country	type
Ninomiya	2004	2.52	1.21	5.25	Japan	ir
Shankar	2008	1.41	1.06	1.88	Australia	cs
Chuang	2013	1.56	1.13	2.15	Taiwan-china	cs
Chao	2014	6.73	3.15	14.41	Taiwan-china	cs
Levi	2014	3.2	1.3	7.6	Israel	cs
Chen	2015	4.85	1.06	22.31	Taiwan-china	cs
Xie	2015	2.44	1.26	4.72	china	ir
Kong	2017	1.6	0.91	2.78	china	ir
Lai	2018	2.124	1.753	2.574	Taiwan-china	cs
Moon	2020	1.98	1.71	2.3	South Korea	cs
Xiao	2021	4.29	1.42	12.99	china	ir
